# Supplementary material for: Role of the Redox State of Human Peroxiredoxin-5 on Its TLR4-Activating DAMP Function
Source: Antioxidants (Basel). 2021 Nov 27;10(12):1902. doi: 10.3390/antiox10121902 (PMC8750366; doi:10.3390/antiox10121902)
Supplement: Supplementary file 1 [file antioxidants-10-01902-s001.zip]

Archive with 1 entries (1 files):
- antioxidants-1484517-supplementary.pdf
